# Supplementary material for: Socio-economic status and the double burden of malnutrition in Cambodia between 2000 and 2014: overweight mothers and stunted children
Source: Public Health Nutr. 2021 Feb 26;24(7):1806–17. doi: 10.1017/S1368980021000689 (PMC8094435; doi:10.1017/S1368980021000689)
Supplement: Supplementary file 1 [file S1368980021000689sup.zip]

Archive with 2 entries (2 files):
- S1368980021000689sup001.pdf
- S1368980021000689sup002.pdf
